# Supplementary material for: Multi-Drug Resistant Staphylococcus aureus Carriage in Abattoir Workers in Busia, Kenya
Source: Antibiotics (Basel). 2022 Dec 1;11(12):1726. doi: 10.3390/antibiotics11121726 (PMC9774130; doi:10.3390/antibiotics11121726)
Supplement: Supplementary file 1 [file antibiotics-11-01726-s001.zip]

Archive with 1 entries (1 files):
- antibiotics-2038424-supplementary.pdf
